# Supplementary material for: Impact of Patient Age on Postoperative Short-Term and Long-Term Outcome after Pancreatic Resection of Pancreatic Ductal Adenocarcinoma
Source: Cancers (Basel). 2022 Aug 15;14(16):3929. doi: 10.3390/cancers14163929 (PMC9406071; doi:10.3390/cancers14163929)
Supplement: Supplementary file 1 [file cancers-14-03929-s001.zip]

Archive with 1 entries (1 files):
- cancers-1841666-supplementary.pdf
